# Supplementary material for: Safety of Chuna Manipulation Therapy in 289,953 Patients with Musculoskeletal Disorders: A Retrospective Study
Source: Healthcare (Basel). 2022 Feb 2;10(2):294. doi: 10.3390/healthcare10020294 (PMC8871927; doi:10.3390/healthcare10020294)
Supplement: Supplementary file 1 [file healthcare-10-00294-s001.zip]

Archive with 1 entries (1 files):
- healthcare-1550262-supplementary.pdf
